# Supplementary material for: Centromere Protein F Is a Potential Prognostic Biomarker and Target for Cutaneous Melanoma
Source: Biomedicines. 2025 Mar 25;13(4):792. doi: 10.3390/biomedicines13040792 (PMC12024980; doi:10.3390/biomedicines13040792)
Supplement: Supplementary file 1 [file biomedicines-13-00792-s001.zip]

Archive with 3 entries (3 files):
- Figure S1.pdf
- Figure S2.pdf
- Tables S1-S4.xlsx
