# Supplementary material for: Centromere Protein F Is a Potential Prognostic Biomarker and Target for Cutaneous Melanoma
Source: Biomedicines. 2025 Mar 25;13(4):792. doi: 10.3390/biomedicines13040792 (PMC12024980; doi:10.3390/biomedicines13040792)
Supplement: Supplementary file 1 [file biomedicines-13-00792-s001.zip › Tables S1-S4.xlsx]

## Sheet: Supplementary Table S1
Supplementary Table S1. The predicted transcription factor of CENPF by SCENIC.
	TCGA.DA.A95V	TCGA.D3.A3C1	TCGA.D3.A2JK	TCGA.EB.A5SF	TCGA.EB.A3XE	TCGA.RP.A690	TCGA.ER.A19O	TCGA.D3.A8GE	TCGA.XV.AB01	TCGA.EB.A3XD	TCGA.ER.A194	TCGA.Z2.AA3V	TCGA.D9.A6E9	TCGA.EB.A6L9	TCGA.FW.A3TU	TCGA.YG.AA3N	TCGA.ER.A2NB	TCGA.EE.A182	TCGA.D9.A4Z5	TCGA.EB.A57M	TCGA.EB.A5SH	TCGA.WE.AAA4	TCGA.BF.A5ES	TCGA.FR.A3YO	TCGA.EB.A4OY	TCGA.GN.A8LL	TCGA.XV.AAZY	TCGA.WE.A8K6	TCGA.EB.A4OZ	TCGA.D3.A8GR	TCGA.ER.A3EV	TCGA.DA.A960	TCGA.DA.A1IA	TCGA.RP.A6K9	TCGA.XV.AAZV	TCGA.HR.A5NC	TCGA.D3.A51N	TCGA.EE.A2MK	TCGA.FR.A7UA	TCGA.EB.A5UM	TCGA.D3.A8GO	TCGA.D3.A3CB	TCGA.EB.A85I	TCGA.EE.A2M7	TCGA.ER.A19L	TCGA.BF.AAP8	TCGA.BF.AAP7	TCGA.FR.A2OS	TCGA.FS.A1ZC
BCLAF1 (1532g)	0.534287	0.572463	0.503556	0.452981	0.539513	0.648802	0.517387	0.639063	0.534815	0.511552	0.51693	0.466198	0.533606	0.519977	0.511632	0.546019	0.484327	0.47763	0.614151	0.51797	0.553729	0.508481	0.579582	0.508832	0.517705	0.53386	0.516649	0.627238	0.488419	0.60071	0.582442	0.588033	0.50516	0.619943	0.58314	0.629477	0.620178	0.645656	0.634061	0.593925	0.604147	0.609646	0.592301	0.649378	0.657362	0.638105	0.53873	0.679636	0.68423
BCLAF1_extended (2993g)	0.547988	0.592594	0.51883	0.462765	0.559394	0.669881	0.535146	0.669083	0.552006	0.530849	0.530723	0.475533	0.548124	0.536443	0.525402	0.564296	0.498225	0.490316	0.640507	0.536366	0.571657	0.524152	0.597506	0.521882	0.533174	0.545676	0.529106	0.648868	0.504833	0.618745	0.602425	0.604313	0.519878	0.640882	0.603708	0.653389	0.641602	0.672477	0.652751	0.608325	0.627742	0.636605	0.613498	0.678514	0.684283	0.656946	0.557193	0.702588	0.698437
BRCA1 (851g)	0.569888	0.51971	0.564511	0.51052	0.509878	0.536413	0.507377	0.502432	0.541282	0.525146	0.54497	0.546868	0.574662	0.570335	0.566544	0.569506	0.512149	0.55978	0.54694	0.541972	0.588139	0.559292	0.600139	0.59031	0.574085	0.568502	0.576211	0.522645	0.510042	0.577538	0.636605	0.605404	0.600563	0.529986	0.520243	0.565042	0.532952	0.546216	0.547481	0.553916	0.513334	0.552857	0.57212	0.533033	0.530078	0.530721	0.560947	0.630981	0.636512
BRCA1_extended (1132g)	0.571516	0.522633	0.566896	0.513167	0.514231	0.540074	0.510069	0.502639	0.544467	0.527427	0.547866	0.547623	0.575441	0.572	0.57115	0.572773	0.5164	0.561069	0.545493	0.545376	0.58903	0.560515	0.602541	0.59229	0.576736	0.570733	0.57976	0.525737	0.512236	0.577683	0.638065	0.606598	0.604344	0.53241	0.521649	0.566663	0.536275	0.547195	0.549769	0.558713	0.517894	0.553671	0.573165	0.534578	0.529658	0.533844	0.561917	0.630895	0.637081
E2F2 (646g)	0.504053	0.454407	0.552086	0.515004	0.450824	0.421324	0.481126	0.414209	0.505015	0.494157	0.506031	0.546793	0.523975	0.542793	0.542185	0.509916	0.500161	0.558539	0.461671	0.499339	0.545902	0.52567	0.537373	0.567379	0.548087	0.520341	0.539572	0.442673	0.506937	0.497567	0.569923	0.544795	0.572246	0.438969	0.463637	0.451314	0.448827	0.422971	0.464096	0.481167	0.450647	0.473402	0.513451	0.419936	0.425226	0.431188	0.503622	0.52832	0.551533
E2F2_extended (747g)	0.504083	0.456841	0.551278	0.515136	0.451886	0.426354	0.483655	0.417651	0.505883	0.492991	0.507494	0.546514	0.523982	0.542093	0.543249	0.510786	0.500707	0.557514	0.464284	0.4994	0.545171	0.526011	0.537487	0.566214	0.549224	0.522882	0.540037	0.445421	0.506929	0.498118	0.567061	0.545869	0.570412	0.441189	0.465452	0.452229	0.451272	0.424706	0.466358	0.482019	0.451537	0.472798	0.51506	0.423413	0.426092	0.43409	0.503054	0.527112	0.551302
E2F3 (691g)	0.519512	0.464973	0.493548	0.461366	0.482264	0.543582	0.468464	0.47213	0.513257	0.49434	0.514238	0.480203	0.523804	0.527655	0.515851	0.532348	0.467201	0.497213	0.530609	0.517413	0.56885	0.500512	0.548534	0.521911	0.541449	0.524093	0.514831	0.485001	0.461286	0.541457	0.615345	0.540866	0.551885	0.526724	0.479364	0.545614	0.477695	0.5142	0.502071	0.545096	0.477682	0.520956	0.515534	0.503003	0.503924	0.541863	0.511665	0.583938	0.570899
E2F3_extended (1132g)	0.541787	0.48705	0.507062	0.482578	0.504468	0.568478	0.486506	0.491054	0.532002	0.514616	0.532909	0.495909	0.538561	0.541231	0.531121	0.550789	0.486655	0.510676	0.551722	0.538536	0.585806	0.517184	0.567375	0.536159	0.559641	0.542358	0.531121	0.505809	0.474396	0.55813	0.632779	0.557057	0.569538	0.550403	0.496184	0.565833	0.496674	0.534958	0.518255	0.561279	0.495421	0.53801	0.53227	0.517176	0.529363	0.560898	0.527934	0.605119	0.586798
E2F6 (253g)	0.520812	0.450698	0.523254	0.453137	0.457394	0.481844	0.428403	0.43203	0.477314	0.474263	0.503556	0.487329	0.545181	0.527541	0.50315	0.516071	0.460214	0.505028	0.492466	0.486092	0.55522	0.519508	0.566817	0.5567	0.542036	0.516743	0.540657	0.446077	0.480085	0.548824	0.614365	0.573071	0.555941	0.463661	0.460643	0.508037	0.491038	0.451325	0.48842	0.509311	0.456233	0.492337	0.54039	0.461942	0.443758	0.484973	0.518572	0.581242	0.590366
E2F6_extended (1604g)	0.578467	0.546705	0.544633	0.502217	0.537434	0.574022	0.500034	0.530893	0.538126	0.534073	0.550776	0.520707	0.577401	0.563746	0.539016	0.567728	0.513117	0.523971	0.57931	0.54712	0.592227	0.557025	0.598385	0.572869	0.571181	0.560347	0.567876	0.540861	0.516914	0.58809	0.624349	0.594405	0.580148	0.55633	0.529347	0.57281	0.560904	0.549116	0.558936	0.567788	0.542636	0.561441	0.581901	0.560594	0.550165	0.568402	0.566184	0.623039	0.626855
E2F7 (214g)	0.483386	0.396464	0.589302	0.494997	0.39746	0.356107	0.442883	0.331592	0.501907	0.43533	0.489139	0.546511	0.541967	0.54154	0.554463	0.514004	0.465517	0.57257	0.41391	0.468282	0.517512	0.540961	0.573579	0.619095	0.550024	0.517095	0.583068	0.38848	0.502882	0.515185	0.593423	0.576615	0.599224	0.358553	0.465887	0.444163	0.448411	0.380714	0.435495	0.50225	0.421001	0.458029	0.540558	0.357773	0.376301	0.359317	0.521715	0.549289	0.562876
E2F7_extended (671g)	0.524266	0.483586	0.579743	0.509281	0.466316	0.440209	0.491136	0.413073	0.529952	0.483709	0.516963	0.552167	0.565611	0.554093	0.564719	0.547168	0.498432	0.566839	0.481268	0.507277	0.542052	0.553408	0.579705	0.61055	0.554061	0.537066	0.585805	0.463724	0.511161	0.544792	0.59096	0.583792	0.605605	0.440137	0.493264	0.496575	0.50167	0.462235	0.492534	0.526396	0.473322	0.503457	0.555825	0.445298	0.462223	0.436509	0.542112	0.566294	0.569601
EZH2_extended (1253g)	0.526935	0.502907	0.545559	0.496415	0.486086	0.490985	0.496421	0.473975	0.518562	0.498477	0.522363	0.522895	0.540024	0.548575	0.535675	0.531645	0.502049	0.539805	0.51266	0.516766	0.543238	0.534402	0.564179	0.57923	0.547877	0.527917	0.551676	0.506737	0.51233	0.551592	0.588176	0.571016	0.566411	0.489284	0.516764	0.51257	0.524916	0.507652	0.52238	0.538806	0.515728	0.518009	0.560379	0.499091	0.483867	0.50025	0.535419	0.574155	0.601811
MYBL1 (139g)	0.401743	0.372217	0.457187	0.347352	0.354902	0.380521	0.361675	0.356243	0.392411	0.356284	0.398974	0.393805	0.429955	0.440735	0.412349	0.411437	0.365402	0.415705	0.419427	0.388646	0.45098	0.420005	0.467981	0.465153	0.454758	0.432102	0.441037	0.407274	0.413009	0.492271	0.543819	0.510005	0.435131	0.404	0.428045	0.450943	0.464836	0.422283	0.460211	0.449367	0.438554	0.444216	0.492863	0.397403	0.403593	0.451545	0.432699	0.573845	0.586531
MYBL1_extended (179g)	0.389021	0.359714	0.441239	0.339422	0.339219	0.368354	0.349701	0.349103	0.37729	0.337261	0.385822	0.378861	0.413182	0.41972	0.398265	0.39629	0.354231	0.403145	0.40312	0.37492	0.431157	0.406892	0.454445	0.449429	0.443803	0.418749	0.424065	0.397568	0.39492	0.477511	0.528226	0.495553	0.420145	0.393441	0.416793	0.434753	0.451914	0.408472	0.443511	0.434064	0.426037	0.430129	0.480842	0.389004	0.398427	0.43976	0.418459	0.553836	0.570835
POLE3 (454g)	0.592135	0.561273	0.594115	0.550899	0.541436	0.537875	0.533472	0.52488	0.55986	0.566326	0.56908	0.562639	0.579741	0.598819	0.560646	0.567109	0.546676	0.574693	0.58857	0.587011	0.616604	0.579372	0.609307	0.618323	0.572867	0.573886	0.580708	0.548766	0.544662	0.533339	0.659165	0.571238	0.608463	0.532721	0.555164	0.572304	0.539272	0.546073	0.547695	0.550249	0.527307	0.571977	0.598915	0.562679	0.567245	0.499761	0.587506	0.637528	0.620701
POLE3_extended (712g)	0.575964	0.551544	0.57468	0.53736	0.534564	0.531074	0.517702	0.531338	0.547821	0.558303	0.553608	0.541548	0.561832	0.578652	0.545976	0.554797	0.531609	0.553056	0.584107	0.575764	0.597865	0.560362	0.591112	0.593879	0.549692	0.55282	0.557762	0.535243	0.524223	0.510724	0.638819	0.545543	0.589817	0.520208	0.541032	0.564899	0.521438	0.540134	0.531487	0.528005	0.509688	0.559342	0.580656	0.557926	0.561516	0.487689	0.572447	0.620612	0.60212
RBBP5 (168g)	0.598782	0.589586	0.582965	0.539426	0.565549	0.58826	0.569082	0.573157	0.607058	0.60817	0.597323	0.586145	0.639399	0.630912	0.576298	0.624169	0.556068	0.591428	0.644995	0.635846	0.681669	0.637825	0.637204	0.628657	0.614467	0.607867	0.601603	0.578381	0.557859	0.600008	0.725753	0.613216	0.673024	0.601805	0.545472	0.62509	0.561251	0.635285	0.613422	0.596826	0.571238	0.624951	0.605924	0.642416	0.60082	0.583217	0.633352	0.693539	0.719626
RBBP5_extended (1474g)	0.598085	0.602886	0.573556	0.525531	0.576318	0.619213	0.561807	0.603446	0.59991	0.594437	0.584296	0.559354	0.620943	0.614022	0.566212	0.61752	0.541742	0.562612	0.653609	0.616433	0.652818	0.606696	0.630543	0.597158	0.587401	0.600034	0.588973	0.599125	0.548485	0.608855	0.678642	0.611755	0.63835	0.612671	0.569596	0.639189	0.58583	0.640714	0.61552	0.607789	0.582828	0.624208	0.604365	0.652857	0.628781	0.59666	0.616839	0.678799	0.690749
SUZ12_extended (1506g)	0.538516	0.548647	0.50089	0.450068	0.523752	0.632746	0.510307	0.614307	0.524611	0.498454	0.515572	0.470136	0.533416	0.523861	0.519734	0.541746	0.481691	0.484044	0.590622	0.511569	0.549125	0.510645	0.576107	0.516081	0.523626	0.544387	0.518168	0.606095	0.483909	0.606278	0.593636	0.595406	0.51304	0.611688	0.569691	0.612775	0.609902	0.632366	0.63081	0.586314	0.589313	0.597182	0.585186	0.627079	0.630061	0.632395	0.53488	0.673824	0.674192
TAF1 (2136g)	0.61715	0.638739	0.553189	0.521801	0.59529	0.687992	0.593855	0.686101	0.614067	0.610859	0.588327	0.546875	0.619377	0.614672	0.564838	0.626165	0.539437	0.547419	0.697892	0.628052	0.652518	0.593837	0.638605	0.58345	0.563238	0.609564	0.577049	0.655293	0.534488	0.61786	0.67378	0.606225	0.606709	0.668845	0.611312	0.674118	0.627772	0.696378	0.666916	0.628501	0.620004	0.673876	0.615262	0.702411	0.699529	0.64392	0.605636	0.699022	0.697944
TAF1_extended (2844g)	0.62512	0.64731	0.561972	0.527804	0.60393	0.695588	0.599475	0.691049	0.619784	0.616954	0.595954	0.5537	0.627257	0.62115	0.573543	0.633641	0.545256	0.554465	0.703385	0.634427	0.660053	0.600746	0.647015	0.592	0.572476	0.618889	0.584085	0.663406	0.540272	0.626976	0.683458	0.614721	0.615167	0.675819	0.619084	0.681059	0.634817	0.705913	0.672275	0.635171	0.627578	0.680175	0.624786	0.709053	0.706181	0.651356	0.61269	0.705746	0.703904
[truncated: 45 more columns]

## Sheet: Supplementary Table S2
Supplementary Table S2. The prediction results by JASPAR.
Matrix ID	Name	Score	Relative score	Sequence ID	Start	End	Strand	Predicted sequence
MA0471.2	MA0471.2.E2F6	11.6036	0.896124	NC_000001.11:214601195-214603295	1173	1185	+	GGGGGCTGGAAAG
MA0471.3	MA0471.3.E2F6	9.47531	0.893068	NC_000001.11:214601195-214603295	30	37	-	GGCTGGAA
MA0471.3	MA0471.3.E2F6	9.47531	0.893068	NC_000001.11:214601195-214603295	1176	1183	+	GGCTGGAA
MA0471.1	MA0471.1.E2F6	8.28248	0.88322	NC_000001.11:214601195-214603295	1175	1185	+	GGGCTGGAAAG
MA0471.1	MA0471.1.E2F6	8.0486	0.879769	NC_000001.11:214601195-214603295	28	38	-	GGGCTGGAAAA
MA0471.1	MA0471.1.E2F6	7.7597	0.875507	NC_000001.11:214601195-214603295	789	799	-	GGGAGGAAAAC
MA0471.3	MA0471.3.E2F6	8.23601	0.867368	NC_000001.11:214601195-214603295	391	398	+	GGAGGGGA
MA0471.3	MA0471.3.E2F6	8.23601	0.867368	NC_000001.11:214601195-214603295	812	819	-	GGAGGGGA
MA0471.2	MA0471.2.E2F6	9.82799	0.86338	NC_000001.11:214601195-214603295	28	40	-	TGGGGCTGGAAAA
MA0471.1	MA0471.1.E2F6	6.75718	0.860716	NC_000001.11:214601195-214603295	390	400	+	GGGAGGGGAAG
MA0471.1	MA0471.1.E2F6	6.72096	0.860181	NC_000001.11:214601195-214603295	810	820	-	GGGAGGGGAGA
MA0471.1	MA0471.1.E2F6	6.59612	0.85834	NC_000001.11:214601195-214603295	396	406	+	GGAAGGGAAGC
MA0471.1	MA0471.1.E2F6	6.50046	0.856928	NC_000001.11:214601195-214603295	1390	1400	-	TGGGGGGAGGA
MA0471.1	MA0471.1.E2F6	6.17576	0.852138	NC_000001.11:214601195-214603295	2057	2067	-	GGGCTGGAGCC
MA0471.2	MA0471.2.E2F6	9.13449	0.85059	NC_000001.11:214601195-214603295	388	400	+	AAGGGAGGGGAAG
MA0471.2	MA0471.2.E2F6	9.03092	0.84868	NC_000001.11:214601195-214603295	810	822	-	AAGGGAGGGGAGA
MA0471.1	MA0471.1.E2F6	5.80213	0.846625	NC_000001.11:214601195-214603295	109	119	+	AAGAGGCAAGG
MA0471.3	MA0471.3.E2F6	7.12864	0.844405	NC_000001.11:214601195-214603295	2059	2066	-	GGCTGGAG
MA0471.3	MA0471.3.E2F6	7.12149	0.844256	NC_000001.11:214601195-214603295	1392	1399	-	GGGGGGAG
MA0864.2	MA0864.2.E2F2	9.17352	0.836751	NC_000001.11:214601195-214603295	2071	2086	-	GTTCTGGCGCGGCTTC
MA0471.1	MA0471.1.E2F6	4.77531	0.831476	NC_000001.11:214601195-214603295	805	815	-	GGGAGAGAGCA
MA0471.1	MA0471.1.E2F6	4.53601	0.827945	NC_000001.11:214601195-214603295	2003	2013	+	AAGCGGGCGAA
MA0471.2	MA0471.2.E2F6	7.90231	0.827867	NC_000001.11:214601195-214603295	2057	2069	-	GCGGGCTGGAGCC
MA0471.1	MA0471.1.E2F6	4.42209	0.826264	NC_000001.11:214601195-214603295	346	356	-	TAGGGGGAGGA
MA0471.2	MA0471.2.E2F6	7.79353	0.825861	NC_000001.11:214601195-214603295	1390	1402	-	CGTGGGGGGAGGA
MA0864.3	MA0864.3.E2F2	7.35378	0.825314	NC_000001.11:214601195-214603295	2073	2085	-	TTCTGGCGCGGCT
MA0471.1	MA0471.1.E2F6	4.12945	0.821947	NC_000001.11:214601195-214603295	1978	1988	+	TGGAGGTAAGT
MA0471.3	MA0471.3.E2F6	6.01843	0.821382	NC_000001.11:214601195-214603295	1093	1100	+	GGTGGGAT
MA0471.3	MA0471.3.E2F6	5.98582	0.820705	NC_000001.11:214601195-214603295	266	273	+	TGAGGGAA
MA0471.2	MA0471.2.E2F6	7.37252	0.818097	NC_000001.11:214601195-214603295	394	406	+	GGGGAAGGGAAGC
MA0471.1	MA0471.1.E2F6	3.68962	0.815458	NC_000001.11:214601195-214603295	182	192	+	AGATGGGAAGA
MA0471.1	MA0471.1.E2F6	3.67549	0.815249	NC_000001.11:214601195-214603295	1814	1824	-	GAGACGGAGAC
MA0471.1	MA0471.1.E2F6	3.62626	0.814523	NC_000001.11:214601195-214603295	1915	1925	+	ACGCGGCAGTC
MA0471.3	MA0471.3.E2F6	5.56118	0.811899	NC_000001.11:214601195-214603295	791	798	-	GGAGGAAA
MA0471.1	MA0471.1.E2F6	3.35477	0.810517	NC_000001.11:214601195-214603295	265	275	+	CTGAGGGAAAG
MA0776.1	MA0776.1.MYBL1	5.76689	0.809003	NC_000001.11:214601195-214603295	1531	1542	-	AAAGTTAACAGG
MA0471.3	MA0471.3.E2F6	5.33486	0.807206	NC_000001.11:214601195-214603295	1979	1986	+	GGAGGTAA
MA0776.1	MA0776.1.MYBL1	5.54343	0.80588	NC_000001.11:214601195-214603295	1844	1855	+	ACAGTAAACTCC
MA0471.3	MA0471.3.E2F6	5.1942	0.804289	NC_000001.11:214601195-214603295	397	404	+	GAAGGGAA
MA0471.3	MA0471.3.E2F6	5.11452	0.802637	NC_000001.11:214601195-214603295	1823	1830	-	TGCGGGGA
MA0471.2	MA0471.2.E2F6	6.50676	0.80213	NC_000001.11:214601195-214603295	789	801	-	AGGGGAGGAAAAC
MA0471.3	MA0471.3.E2F6	5.0325	0.800936	NC_000001.11:214601195-214603295	2063	2070	-	GGCGGGCT
MA0471.1	MA0471.1.E2F6	2.64046	0.799979	NC_000001.11:214601195-214603295	386	396	+	TAAAGGGAGGG
MA0471.1	MA0471.1.E2F6	2.63312	0.79987	NC_000001.11:214601195-214603295	1280	1290	+	AATAGGGAAAT
MA0471.1	MA0471.1.E2F6	2.60543	0.799462	NC_000001.11:214601195-214603295	1092	1102	+	GGGTGGGATTA
MA0471.3	MA0471.3.E2F6	4.93696	0.798955	NC_000001.11:214601195-214603295	1936	1943	+	GGCGCGGA
MA0471.1	MA0471.1.E2F6	2.51424	0.798116	NC_000001.11:214601195-214603295	461	471	-	ACAAGGGAAAT
MA0471.3	MA0471.3.E2F6	4.84399	0.797027	NC_000001.11:214601195-214603295	375	382	+	CGGGGGAA
MA0471.1	MA0471.1.E2F6	2.41191	0.796607	NC_000001.11:214601195-214603295	374	384	+	CCGGGGGAAAA
MA0471.3	MA0471.3.E2F6	4.81691	0.796465	NC_000001.11:214601195-214603295	792	799	-	GGGAGGAA
MA0471.3	MA0471.3.E2F6	4.67	0.793419	NC_000001.11:214601195-214603295	1974	1981	+	GGCGTGGA
MA0471.1	MA0471.1.E2F6	1.97919	0.790222	NC_000001.11:214601195-214603295	1088	1098	+	GAGTGGGTGGG
MA0471.1	MA0471.1.E2F6	1.79959	0.787573	NC_000001.11:214601195-214603295	1850	1860	-	GCGCCGGAGTT
MA0471.2	MA0471.2.E2F6	5.71118	0.787458	NC_000001.11:214601195-214603295	263	275	+	AACTGAGGGAAAG
MA0471.3	MA0471.3.E2F6	4.34819	0.786745	NC_000001.11:214601195-214603295	183	190	+	GATGGGAA
MA0776.1	MA0776.1.MYBL1	4.10009	0.78571	NC_000001.11:214601195-214603295	1531	1542	+	CCTGTTAACTTT
MA0864.2	MA0864.2.E2F2	5.49255	0.785211	NC_000001.11:214601195-214603295	2071	2086	+	GAAGCCGCGCCAGAAC
MA0471.1	MA0471.1.E2F6	1.62643	0.785018	NC_000001.11:214601195-214603295	1393	1403	-	GCGTGGGGGGA
MA0471.2	MA0471.2.E2F6	5.56637	0.784788	NC_000001.11:214601195-214603295	1976	1988	+	CGTGGAGGTAAGT
MA0471.3	MA0471.3.E2F6	4.15388	0.782716	NC_000001.11:214601195-214603295	2032	2039	+	TGCGGGCA
MA0471.2	MA0471.2.E2F6	5.42972	0.782268	NC_000001.11:214601195-214603295	1090	1102	+	GTGGGTGGGATTA
MA0471.1	MA0471.1.E2F6	1.43777	0.782235	NC_000001.11:214601195-214603295	790	800	-	GGGGAGGAAAA
MA0471.3	MA0471.3.E2F6	4.09681	0.781532	NC_000001.11:214601195-214603295	1142	1149	+	TGCAGGAA
MA0471.1	MA0471.1.E2F6	1.24906	0.77945	NC_000001.11:214601195-214603295	391	401	+	GGAGGGGAAGG
MA0471.2	MA0471.2.E2F6	5.20706	0.778162	NC_000001.11:214601195-214603295	1971	1983	+	ATAGGCGTGGAGG
MA0471.2	MA0471.2.E2F6	5.20182	0.778065	NC_000001.11:214601195-214603295	1821	1833	-	TGTTGCGGGGAGA
MA0776.1	MA0776.1.MYBL1	3.54691	0.777979	NC_000001.11:214601195-214603295	1234	1245	+	ACAATTAATTGT
MA0776.1	MA0776.1.MYBL1	3.54691	0.777979	NC_000001.11:214601195-214603295	1234	1245	-	ACAATTAATTGT
MA0471.3	MA0471.3.E2F6	3.91962	0.777858	NC_000001.11:214601195-214603295	1743	1750	+	AGCGGGCG
MA0471.3	MA0471.3.E2F6	3.91962	0.777858	NC_000001.11:214601195-214603295	2004	2011	+	AGCGGGCG
MA0471.2	MA0471.2.E2F6	4.95641	0.773539	NC_000001.11:214601195-214603295	393	405	+	AGGGGAAGGGAAG
MA0471.2	MA0471.2.E2F6	4.86651	0.771881	NC_000001.11:214601195-214603295	180	192	+	AAAGATGGGAAGA
MA0471.3	MA0471.3.E2F6	3.58476	0.770914	NC_000001.11:214601195-214603295	396	403	+	GGAAGGGA
MA0864.3	MA0864.3.E2F2	3.67708	0.770218	NC_000001.11:214601195-214603295	2072	2084	+	AAGCCGCGCCAGA
MA0864.3	MA0864.3.E2F2	3.64381	0.769719	NC_000001.11:214601195-214603295	2003	2015	-	AATTCGCCCGCTT
MA0471.2	MA0471.2.E2F6	4.69642	0.768745	NC_000001.11:214601195-214603295	790	802	-	TAGGGGAGGAAAA
MA0471.1	MA0471.1.E2F6	0.513634	0.7686	NC_000001.11:214601195-214603295	928	938	+	GGGATGCAAAA
MA0471.2	MA0471.2.E2F6	4.6406	0.767715	NC_000001.11:214601195-214603295	389	401	+	AGGGAGGGGAAGG
MA0776.1	MA0776.1.MYBL1	2.79143	0.767422	NC_000001.11:214601195-214603295	1844	1855	-	GGAGTTTACTGT
MA0471.1	MA0471.1.E2F6	0.403139	0.76697	NC_000001.11:214601195-214603295	809	819	-	GGAGGGGAGAG
MA0471.2	MA0471.2.E2F6	4.56492	0.766319	NC_000001.11:214601195-214603295	2029	2041	+	GGCTGCGGGCAGT
MA0471.3	MA0471.3.E2F6	3.35016	0.766049	NC_000001.11:214601195-214603295	348	355	-	AGGGGGAG
MA0471.1	MA0471.1.E2F6	0.298555	0.765427	NC_000001.11:214601195-214603295	814	824	-	CAAAGGGAGGG
MA0471.1	MA0471.1.E2F6	0.288928	0.765285	NC_000001.11:214601195-214603295	1742	1752	+	CAGCGGGCGCA
MA0471.1	MA0471.1.E2F6	0.274293	0.765069	NC_000001.11:214601195-214603295	114	124	+	GCAAGGGAGTT
MA0471.2	MA0471.2.E2F6	4.43497	0.763923	NC_000001.11:214601195-214603295	2001	2013	+	AGAAGCGGGCGAA
MA0864.3	MA0864.3.E2F2	3.23889	0.763652	NC_000001.11:214601195-214603295	1743	1755	+	AGCGGGCGCATTC
MA0758.1	MA0758.1.E2F7	4.20497	0.762305	NC_000001.11:214601195-214603295	28	41	+	TTTTCCAGCCCCAT
MA0471.3	MA0471.3.E2F6	3.15979	0.762101	NC_000001.11:214601195-214603295	376	383	+	GGGGGAAA
MA0469.3	MA0469.3.E2F3	-2.0322	0.76181	NC_000001.11:214601195-214603295	1771	1786	+	AATAGCGGTCCAAAAC
MA0471.3	MA0471.3.E2F6	3.13928	0.761675	NC_000001.11:214601195-214603295	807	814	-	GGAGAGAG
MA0471.1	MA0471.1.E2F6	-0.024334	0.760663	NC_000001.11:214601195-214603295	222	232	+	TCGAGGTAGTG
MA0471.1	MA0471.1.E2F6	-0.0271211	0.760622	NC_000001.11:214601195-214603295	1973	1983	+	AGGCGTGGAGG
MA0864.3	MA0864.3.E2F2	3.01731	0.760331	NC_000001.11:214601195-214603295	294	306	-	TTTTGGCTCTCTG
MA0471.2	MA0471.2.E2F6	4.23378	0.760213	NC_000001.11:214601195-214603295	2061	2073	-	TTCGGCGGGCTGG
MA0469.3	MA0469.3.E2F3	-2.24626	0.760026	NC_000001.11:214601195-214603295	1771	1786	-	GTTTTGGACCGCTATT
MA0471.1	MA0471.1.E2F6	-0.116334	0.759306	NC_000001.11:214601195-214603295	392	402	+	GAGGGGAAGGG
MA0471.1	MA0471.1.E2F6	-0.195762	0.758134	NC_000001.11:214601195-214603295	338	348	+	GGACGGGATCC
MA0471.3	MA0471.3.E2F6	2.95133	0.757778	NC_000001.11:214601195-214603295	339	346	+	GACGGGAT
MA0471.1	MA0471.1.E2F6	-0.22517	0.7577	NC_000001.11:214601195-214603295	1248	1258	-	AGGCAGAAGCA
MA0471.3	MA0471.3.E2F6	2.92838	0.757302	NC_000001.11:214601195-214603295	110	117	+	AGAGGCAA
MA0471.1	MA0471.1.E2F6	-0.263117	0.75714	NC_000001.11:214601195-214603295	986	996	+	GGGAGTCAGAC
MA0469.4	MA0469.4.E2F3	-2.949	0.756994	NC_000001.11:214601195-214603295	1772	1785	+	ATAGCGGTCCAAAA
MA0471.2	MA0471.2.E2F6	4.01486	0.756175	NC_000001.11:214601195-214603295	1933	1945	+	GCAGGCGCGGATT
MA0469.3	MA0469.3.E2F3	-2.73494	0.755954	NC_000001.11:214601195-214603295	2071	2086	+	GAAGCCGCGCCAGAAC
MA0471.1	MA0471.1.E2F6	-0.343856	0.755949	NC_000001.11:214601195-214603295	395	405	+	GGGAAGGGAAG
MA0471.2	MA0471.2.E2F6	3.98964	0.75571	NC_000001.11:214601195-214603295	372	384	+	AACCGGGGGAAAA
MA0471.1	MA0471.1.E2F6	-0.379176	0.755428	NC_000001.11:214601195-214603295	807	817	-	AGGGGAGAGAG
MA0469.3	MA0469.3.E2F3	-2.79988	0.755413	NC_000001.11:214601195-214603295	2071	2086	-	GTTCTGGCGCGGCTTC
MA0469.4	MA0469.4.E2F3	-3.15578	0.755209	NC_000001.11:214601195-214603295	1772	1785	-	TTTTGGACCGCTAT
MA0469.4	MA0469.4.E2F3	-3.22045	0.75465	NC_000001.11:214601195-214603295	2072	2085	+	AAGCCGCGCCAGAA
MA0471.3	MA0471.3.E2F6	2.79281	0.754491	NC_000001.11:214601195-214603295	392	399	+	GAGGGGAA
MA0469.4	MA0469.4.E2F3	-3.28518	0.754091	NC_000001.11:214601195-214603295	2072	2085	-	TTCTGGCGCGGCTT
MA0471.2	MA0471.2.E2F6	3.84916	0.753119	NC_000001.11:214601195-214603295	107	119	+	ACAAGAGGCAAGG
MA0471.1	MA0471.1.E2F6	-0.539192	0.753067	NC_000001.11:214601195-214603295	1821	1831	-	TTGCGGGGAGA
MA0864.2	MA0864.2.E2F2	3.05362	0.751062	NC_000001.11:214601195-214603295	1931	1946	+	GCGCAGGCGCGGATTG
MA0471.1	MA0471.1.E2F6	-0.675381	0.751058	NC_000001.11:214601195-214603295	1395	1405	-	AGGCGTGGGGG
MA0471.1	MA0471.1.E2F6	-0.702915	0.750651	NC_000001.11:214601195-214603295	799	809	-	GAGCAGGTAGG
MA0469.2	MA0469.2.E2F3	0.553378	0.750022	NC_000001.11:214601195-214603295	2000	2017	+	CAGAAGCGGGCGAATTGG

## Sheet: Supplementary Table S3
Supplementary Table S3. The nucleic acid sequences used in this study.
Gene	Sequence (5’-3’)	Application
CENPF-F	AGGAGTTACAGCAAGCCAAGAAT	qRT-PCR
CENPF-R	CTCCTCAGCTCATTCTCCTTGAT	qRT-PCR
GAPDH-F	TGTCAAGCTCATTTCCTGGTATG	qRT-PCR
GAPDH-R	TCTCTCTTCCTCTTGTGCTCTTG	qRT-PCR
E2F3-F	CACCCTGGACCTCAAACTGTTAA	qRT-PCR
E2F3-R	CCCTTGGGTACTTGCCAAATGTA	qRT-PCR
CENPF-sh	CGTGAAGATATTGGAGATAAT	shRNA
CENPF-NC	CCTAAGGTTAAGTCGCCCTCG	negative control
E2F3-F	GTTTAAACGGGCCCTCTAGACGCCACCATGAGAAAGGGAATCCAGCC	luciferase reporter gene assay
E2F3-R	CAGCGGTTTAACTATCTAGATCAACTACACATGAAGTCTTCCACCAGTGG	luciferase reporter gene assay
PCR-E2F3-F	ACCCGATGGGGTATTGGATT	luciferase reporter gene assay
PCR-E2F3-R	TTATTAGGAAAGGACAGTGGG	luciferase reporter gene assay
CENPF Promoter-F	CGGTACCTGAGCTCGCTAGCTAAAGTATTTGCACAGTGCTG	luciferase reporter gene assay
CENPF Promoter-R	AGTACCGGATTGCCAAGCTTCCGCCACCGGTGCCCAATTCGCC	luciferase reporter gene assay
PCR-CENPF Promoter-F	GAAAGTTTGGTACCTATTGA	luciferase reporter gene assay
PCR-CENPF Promoter-R	GCTTCATGGCTTTGTGCAGC	luciferase reporter gene assay
E2F3-si	GCACUACGAAGUCCAGAUAGU	siRNA

## Sheet: Supplementary Table S4
Supplementary Table S4. The primary antibodies used in this study.
Protein	Cat no.	Supplier	Source	Dilution	Application
CENPF	ab5	Abcam	Rabbit	1:1500; 1:500	WB; IHC
GAPDH	10494-1-AP	Proteintech	Rabbit	1:20000	WB
CYCLIN D1	2978	Signalwayantibody	Rabbit	1:1000	WB
CDK2	2546	Signalwayantibody	Rabbit	1:1000	WB
CYCLIN E1	20808	Signalwayantibody	Rabbit	1:1000	WB
CDK1	10762-1-AP	Proteintech	Rabbit	1:1000	WB
CYCLIN B1	48818	Signalwayantibody	Rabbit	1:1000	WB
P53	21085	Signalwayantibody	Rabbit	1:1000	WB
BAX	48690	Signalwayantibody	Rabbit	1:1000	WB
P21	41297	Signalwayantibody	Rabbit	1:1000	WB
E2F3	ab152126	Abcam	Rabbit	1:1000	WB
Ki67	GB121141-100	Servicebio	Mouse	1:500	IHC
Abbreviations: IHC: immunohistochemistry; WB: Western blot.
